# Supplementary material for: Three-dimensional Organization of Polytene Chromosomes in Somatic and Germline Tissues of Malaria Mosquitoes
Source: Cells. 2020 Feb 1;9(2):339. doi: 10.3390/cells9020339 (PMC7072178; doi:10.3390/cells9020339)
Supplement: Supplementary file 1 [file cells-09-00339-s001.zip]

Archive with 28 entries (26 files):
- cells-642695/
- cells-642695/Figure S1.tif
- cells-642695/Figure S2.tif
- cells-642695/Figure S3.tif
- cells-642695/Supplementary File 1.pdf
- cells-642695/Supplementary File 2.pdf
- cells-642695/Supplementary File 3.pdf
- cells-642695/Table S1.xlsx
- cells-642695/Table S2.xlsx
- cells-642695/Table S3.xlsx
- cells-642695/Video S1.mp4
- cells-642695/Video S10.avi
- cells-642695/Video S11.avi
- cells-642695/Video S12.mp4
- cells-642695/Video S2.mp4
- cells-642695/Video S3.avi
- cells-642695/Video S4.avi
- cells-642695/Video S5.avi
- cells-642695/Video S6.avi
- cells-642695/Video S7.avi
- cells-642695/Video S8.avi
- cells-642695/Video S9.avi
- cells-642695/__MACOSX/
- cells-642695/__MACOSX/._Supplementary File 1.docx
- cells-642695/__MACOSX/._Supplementary File 2.docx
- cells-642695/__MACOSX/._Supplementary File 3.docx
- cells-642695/__MACOSX/._Video S12.mp4
- cells-642695/__MACOSX/._Video S9.avi
