# Supplementary material for: Three-dimensional Organization of Polytene Chromosomes in Somatic and Germline Tissues of Malaria Mosquitoes
Source: Cells. 2020 Feb 1;9(2):339. doi: 10.3390/cells9020339 (PMC7072178; doi:10.3390/cells9020339)
Supplement: Supplementary file 1 [file cells-09-00339-s001.zip › cells-642695/Table S1.xlsx]

## Sheet: Table S1
Table S1. The radii of the three principle axes of the ellipsoid enclosing the chromosome territories in salivary gland cells and nurse cells of An. coluzzii, An. gambiae, and An. merus.
		An. coluzzii Salivary Gland (microns)
	arm	3L			3R			2L			X
	nucleus	a	b	c	a	b	c	a	b	c	a	b	c
	1	13.6873	7.7485	2.8594	15.5633	8.8557	3.845	14.3673	7.481	2.0635	9.3426	4.8588	1.2878
	2	7.6217	6.7169	3.6867	10.5548	9.3328	6.922	11.5608	9.1181	4.0352	9.1339	3.0081	2.6887
	3	12.6636	6.8214	3.9996	11.8696	9.0898	4.664	14.0123	9.4954	7.675	9.0936	6.1675	3.2737
	4	11.4226	6.8197	5.0892	12.716	7.5654	5.7355	12.1976	9.0104	5.3793	7.9594	5.3156	3.2299
	5	10.3344	5.4199	3.6778	10.1537	8.5879	4.6304	11.3359	6.4362	5.4821	10.5586	4.187	3.9816
	6	7.3587	6.3288	3.3637	12.5464	9.1112	5.0502	12.2386	8.2826	4.0735	8.8694	3.4003	2.4462
	7	11.401	7.9271	5.6323	14.6661	5.8214	4.5315	12.1617	7.3615	3.355	8.9977	3.5242	3.1066
	8	23.1727	7.3971	3.4463	20.6055	13.8841	3.3688	19.9013	6.5228	3.3277	12.0774	5.018	0.8571
	9	15.1547	6.4026	4.732	13.5006	7.8005	3.8648	13.4753	9.3377	5.6994	10.6231	7.7472	1.8472
		An. coluzzii Nurse Cell (microns)
	arm	3L			3R			2L			X
	nucleus	a	b	c	a	b	c	a	b	c	a	b	c
	1	11.505	9.2283	3.4301	10.8988	5.6647	3.4604	12.8483	10.0653	3.8212	9.3557	4.3054	2.4573
	2	10.9577	5.6206	4.7899	9.0368	6.4115	3.1398	9.4574	7.4071	5.3277	7.8849	3.2722	3.0246
	3	7.1706	5.0605	4.8259	9.6909	5.1575	4.489	9.5908	7.0155	6.0827	8.1887	3.0418	2.9302
	4	9.1104	5.8879	5.7177	10.0281	7.8705	4.886	11.4797	7.3521	5.524	12.7031	3.1208	2.7952
	5	9.7842	5.6058	3.8121	10.0674	6.3901	5.2909	9.7167	6.4347	3.8394	12.5622	2.9792	2.7961
	6	8.9956	6.0985	3.6581	7.1459	5.4623	2.6596	7.4052	5.6628	3.6991	6.8719	3.3078	2.2619
	7	8.833	5.3651	3.4096	9.8048	5.0311	3.6658	10.0426	6.0013	4.0129	9.4378	4.0007	2.3613
	8	7.191	4.5487	3.207	7.7629	5.3877	3.9624	7.1642	4.9079	3.745	5.9483	3.0983	2.7621
	9	9.8851	5.6707	3.2903	11.9251	6.1931	3.3804	8.6143	6.3219	4.3473	7.3267	4.259	2.5563
	10	11.3401	7.6995	2.2834	11.2832	6.6099	3.4438	11.6657	8.6991	2.6432	8.5142	3.9546	1.6708
		An. gambiae Salivary Gland (microns)
	arm	3L			3R			2L			X
	nucleus	a	b	c	a	b	c	a	b	c	a	b	c
	1	16.6741	8.8615	3.9476	8.2319	6.5733	2.0458	14.2475	7.935	5.061	9.5668	3.1333	1.4734
	2	22.5581	8.766	2.5448	12.195	10.6212	2.9187	14.2576	7.6372	2.4072	17.1629	6.6945	2.1829
	3	23.0651	6.2127	2.7941	23.8914	8.2489	4.4947	22.1555	12.2904	2.481	9.0638	5.7026	3.696
	4	31.8595	13.5224	5.3548	13.9767	10.7437	5.3665	21.6182	12.4076	4.2085	13.5755	6.2038	3.9532
	5	17.8902	14.3718	2.7553	23.8877	20.6721	3.4981	23.1496	11.5021	2.845	13.663	6.9507	1.747
	6	19.3616	13.642	2.2989	26.1895	11.2402	3.8679	20.4861	11.1313	1.9927	16.6745	7.7557	1.8122
	7	14.99	5.6175	4.7624	16.0924	7.6648	5.9715	10.9225	7.7227	5.3523	7.1784	5.8286	4.8482
	8	10.5337	6.5558	4.418	12.9146	9.0773	6.6778	9.6549	5.7962	4.3246	8.0132	3.3397	2.9848
	9	13.2065	10.3767	2.7738	13.0563	8.6196	4.353	15.0676	5.9537	4.1103	7.7717	4.9029	2.258
	10	8.1264	6.5432	5.5255	14.4906	12.7976	3.4263	14.5638	9.0424	3.7602	10.0847	4.7087	4.3159
	11	11.1695	7.2868	5.3269	11.5284	9.4621	2.7334	13.0829	10.9579	4.1341	9.2258	4.316	1.7376
	12	13.7543	6.1912	2.7682	11.1323	5.268	4.1531	12.7634	7.2666	3.0752	9.5387	4.0865	1.2303
	13	10.7558	7.8489	6.1869	9.3	5.7141	3.9135	10.5342	6.26	4.3538	4.8412	3.2615	1.8499
	14	9.4162	6.2531	3.9102	9.6428	5.6189	4.8289	7.074	5.0494	4.7659	6.3187	3.1438	2.5888
	15	9.5506	7.332	3.545	8.9393	8.0527	3.1982	7.9529	5.0906	4.5541	6.5818	3.3916	2.346
	16	9.3945	5.557	5.1584	11.0244	4.7298	3.7418	8.7109	6.0323	4.4438	8.0634	5.6967	4.1505
		An. gambiae Nurse Cell (microns)
	arm	3L			3R			2L			X
	nucleus	a	b	c	a	b	c	a	b	c	a	b	c
	1	13.2551	10.3113	4.109	11.9601	7.2291	3.1815	11.3551	7.2651	4.3943	6.4499	5.1767	2.9052
	2	10.6899	7.0484	1.8106	14.2486	8.2564	2.3866	15.7808	7.0738	1.9091	6.5232	5.5376	1.7552
	3	11.0894	8.4776	3.6659	13.9628	6.6589	3.104	9.0955	7.2546	4.9589	9.1117	4.8685	2.3877
	4	15.3623	7.5674	5.2853	13.0395	6.6691	4.201	10.2183	8.1833	4.7802	5.9042	4.7911	2.6567
	5	11.5568	5.3502	2.3134	8.8774	6.1269	2.263	13.5352	8.1836	2.1865	9.3676	6.2433	1.1353
	6	11.1901	9.0626	2.0809	12.1944	7.848	3.1455	12.5683	9.6659	2.2661	13.6913	7.9499	1.447
	7	11.1854	6.5068	3.8639	12.3869	9.9337	4.5849	10.207	7.0432	5.3814	9.0027	5.0819	2.4104
	8	10.0838	8.3441	2.3105	8.2653	7.3257	3.908	8.8087	6.9516	5.3728	5.2675	4.2105	3.268
	9	14.3763	10.9813	4.8189	9.3867	7.7489	4.3486	10.9821	8.0038	4.5269	12.779	5.4373	3.286
	10	9.6197	5.4833	4.3309	6.8218	6.3296	4.1718	9.436	6.9553	5.5223	9.6175	4.6698	4.3546
	11	15.9681	7.3655	3.7656	13.6325	7.9043	3.7219	12.6119	8.737	3.794	7.8064	5.7071	3.3587
	12	12.0024	5.246	3.4844	9.9393	8.2201	4.296	9.0413	8.4127	4.7487	8.2465	4.1529	2.5516
	13	5.5596	4.0453	3.0449	5.029	3.3527	2.7886	6.0023	4.6497	3.6199	6.01	3.17	1.8638
	14	11.0986	9.0833	4.0159	12.8286	11.6087	3.751	10.0137	8.2499	4.9234	7.8283	4.6324	2.0886
	15	10.2393	8.3797	4.081	12.4585	6.4896	3.8178	14.0992	9.6407	2.4517	8.8127	6.2472	2.0956
		An. merus Salivary Gland (microns)
	arm	3L			3R			2L			X
	nucleus	a	b	c	a	b	c	a	b	c	a	b	c
	1	5.7658	4.8719	3.7563	8.9104	4.1771	3.9526	7.9779	6.5881	2.8774	4.9573	4.663	2.7912
	2	13.2854	7.3472	2.9564	12.3145	7.9866	5.8986	10.0746	7.7824	4.1658	5.4455	3.5032	1.9384
	3	12.4719	7.0923	4.3015	14.1801	10.1041	3.701	11.8176	7.3714	4.9803	7.2292	4.4036	3.6258
	4	16.1134	5.5054	4.9471	13.802	10.0841	5.202	13.2551	7.8535	4.3364	7.834	4.1289	2.3374
	5	12.2331	7.6965	3.703	9.3514	8.6616	3.985	11.1011	9.7696	3.5126	8.3877	4.4266	2.33
	6	10.4047	8.5533	5.0753	13.5287	9.9998	6.9817	14.2105	10.09	4.507	7.8535	3.8382	2.803
	7	9.4568	7.0983	4.7465	8.977	4.0077	3.3383	11.7749	7.5912	2.4037	7.4055	3.2157	1.2671
	8	9.475	7.0795	4.565	10.042	6.3421	4.5737	13.1351	7.6142	4.6326	8.7193	6.7118	1.1678
	9	12.8611	8.1776	2.8529	16.6504	7.8006	2.5657	13.3182	8.1285	5.5747	12.8333	4.9828	1.7037
	10	7.5891	6.6926	4.6678	9.4085	7.9462	2.8193	12.7627	8.7472	3.911	5.9768	4.2621	2.0111
	11	12.7698	5.2054	4.8993	11.2518	9.3711	4.0417	9.1787	7.7062	6.3039	8.3325	4.0556	2.7537
	12	10.0341	8.186	5.4848	12.3989	9.4453	5.3238	15.1014	9.3803	4.065	7.8981	5.7684	1.1359
	13	17.7516	7.6416	3.9893	14.9569	10.8345	7.0031	16.8893	5.6966	4.1856	7.0719	4.9277	1.9939
		An. merus Nurse Cell (microns)
	arm	3L			3R			2L			X
	nucleus	a	b	c	a	b	c	a	b	c	a	b	c
	1	7.0585	5.363	3.7921	9.7452	5.4884	5.0376	10.7715	6.5611	3.666	6.0484	3.5303	1.9002
	2	8.6849	5.8298	3.2286	9.7698	7.0581	4.6611	12.0044	7.2991	5.6025	6.6003	3.7135	2.3705
	3	15.0976	8.9519	4.039	10.6216	8.3789	4.5312	10.7566	7.9274	7.3087	9.8842	4.2605	3.1337
	4	13.1815	8.4895	3.9323	18.9854	8.4539	3.8888	17.5665	12.4574	6.5912	9.9295	6.1129	2.1361
	5	8.6361	6.6763	5.0564	11.7598	6.5076	5.9799	11.441	8.802	5.1106	8.7798	5.6616	2.9764
	6	11.4915	5.1908	4.026	10.5851	7.9383	4.0444	12.0939	7.0816	6.0017	5.7368	4.7327	2.5599
	7	13.4678	9.4463	5.2486	17.92	9.4766	5.1333	20.5214	8.3125	5.9403	11.9216	4.567	2.7146
	8	8.9923	6.1363	1.6532	10.8613	5.383	2.2615	8.5364	5.6012	2.4139	5.0909	3.5517	1.4677
	9	7.1637	4.6969	2.0797	7.0693	5.7924	1.768	8.454	7.4198	2.7916	3.5257	3.049	2.1765
	10	6.7121	5.2965	3.0244	9.1747	8.7185	6.2254	12.2737	6.0966	4.1114	9.3812	3.6774	2.0302
	11	9.624	5.1056	2.0053	8.8371	6.0049	2.044	14.7551	8.7083	1.3969	5.4563	3.1652	1.7175
