# Supplementary material for: Three-dimensional Organization of Polytene Chromosomes in Somatic and Germline Tissues of Malaria Mosquitoes
Source: Cells. 2020 Feb 1;9(2):339. doi: 10.3390/cells9020339 (PMC7072178; doi:10.3390/cells9020339)
Supplement: Supplementary file 1 [file cells-09-00339-s001.zip › cells-642695/Table S2.xlsx]

## Sheet: Sheet1
Table S2. The radii of the three principle axes and the absolute volumes of the ellipsoids enclosing nuclei in salivary gland cells and nurse cells of An. coluzzii, An. gambiae, and An. merus.
		An. coluzzii Salivary Gland (microns)
	nucleus	a	b	c	volume, cubic microns
	1	16.5	12	6.5	5390.97
	2	11.5	9.25	9	4010.24
	3	16.25	12.5	10	8508.48
	4	15.75	13	9	7718.89
	5	14.5	11.25	9.5	6491.32
	6	14.5	11	8.5	5678.95
	7	13.5	12.25	7	4849.05
	8	20	16.75	6	8419.47
	9	16.25	13.5	7.5	6891.87
		An. coluzzii Nurse Cell (microns)
	nucleus	a	b	c	volume, cubic microns
	1	13.75	12.5	8.35	6011.57
	2	13	10.75	8.95	5239.18
	3	14.75	10.75	7.5	4981.39
	4	16.25	10.25	10.55	7360.69
	5	19.5	16.75	12.55	17170.5
	6	10.5	10.25	8.1	3651.63
	7	11	10.5	6	2902.83
	8	9.5	7.5	7	2089.16
	9	13	11.25	5.6	3430.62
	10	13.75	11.5	5.85	3874.76
		An. gambiae Salivary Gland (microns)
	nucleus	a	b	c	volume, cubic microns
	1	17.5	15.25	5.85	6539.62
	2	26	15	8.65	14130.9
	3	26.5	17.25	7	13403.6
	4	22	16.75	7	10805
	5	21.5	22.75	8.1	16595.6
	6	22.5	18.25	5.3	9116.12
	7	13.75	11.25	9.5	6155.56
	8	14.5	12	8.35	6085.89
	9	15.75	15.75	6.7	6961.85
	10	15.75	14.5	7.8	7461.6
	11	15.25	14.75	8.35	7867.5
	12	13.5	11.5	6.7	4357.07
	13	10.75	10	10.05	4525.46
	14	11	9	8.35	3462.66
	15	10.5	9.25	9.2	3742.89
	16	10.75	10	7.8	3512.3
		An. gambiae Nurse Cell (microns)
	nucleus	a	b	c	volume, cubic microns
	1	14	11.5	10.6	7148.59
	2	13.5	12.25	5.3	3671.42
	3	16.5	11.75	8.1	6578.02
	4	12.5	10	10.3	5393.07
	5	17	15.5	5.85	6456.92
	6	16.25	13.25	7.55	6809.34
	7	13.75	10.5	10.05	6077.8
	8	13	10	8.65	4710.29
	9	12.5	10.5	15.05	8274.17
	10	12.75	8.75	7	3271.18
	11	15	12.5	9.2	7225.66
	12	16.5	11.75	7	5684.71
	13	5.75	4	6.15	592.504
	14	13.75	13.75	8.35	6612.73
	15	17.75	15.5	5.3	6107.94
		An. merus Salivary Gland (microns)
	nucleus	a	b	c	volume, cubic microns
	1	9.75	7.5	6.65	2036.93
	2	12	12.25	7.1	4371.84
	3	16.5	11.25	9.35	7270.04
	4	16.75	10	9.35	6560.17
	5	14.5	13	8	6316.7
	6	13.75	12	8	5529.2
	7	10.5	8.75	7.1	2732.4
	8	15	13	4.45	3634.82
	9	15.75	14.5	7.1	6791.97
	10	16.25	11.75	6.2	4958.74
	11	16.25	12	8.45	6902.08
	12	17	15	7.1	7583.8
	13	15.5	11.25	8.45	6172.05
		An. merus Nurse Cell (microns)
	nucleus	a	b	c	volume, cubic microns
	1	12.5	9.5	8.7	4327.54
	2	14	9	8.35	4407.03
	3	17.5	11.75	8.55	7364.29
	4	16.75	10.75	8.6	6486.5
	5	13.25	13.5	9.35	7005.67
	6	13.5	11.75	10.15	6744.14
	7	17.75	15	8.6	9591.28
	8	19.75	13.5	5.85	6533.49
	9	18.25	9.75	5.35	3987.58
	10	15	11.5	12.45	8995.95
	11	18	15	5.8	6559.65
