# Supplementary material for: Three-dimensional Organization of Polytene Chromosomes in Somatic and Germline Tissues of Malaria Mosquitoes
Source: Cells. 2020 Feb 1;9(2):339. doi: 10.3390/cells9020339 (PMC7072178; doi:10.3390/cells9020339)
Supplement: Supplementary file 1 [file cells-09-00339-s001.zip › cells-642695/Table S3.xlsx]

## Sheet: Sheet1
Table S3. The absolute volume, normalized volume, and chromosome decompaction factor (CDF) of each chromosome arm in salivary gland cells and nurse cells of An. coluzzii, An. gambiae, and An. merus.
		An. coluzzii Salivary Gland (cubic microns)
	arm	3L volume			3R volume			2L volume			X volume			absolute
	nucleus	absolute	normalized	CDF	absolute	normalized	CDF	absolute	normalized	CDF	absolute	normalized	CDF	nuclear volume
	1	1270.28	0.235631	56.1514	2219.78	0.411758	77.3972	929.026	0.17233	34.9098	244.869	0.045422	18.6209	5390.97
	2	790.582	0.197141	46.9792	2856.16	0.712216	133.873	1781.75	0.444299	90.004	309.442	0.0771629	31.6331	4010.24
	3	1447.22	0.170092	40.5334	2107.84	0.247734	46.5659	4277.5	0.502733	101.841	769.082	0.09039	37.0556	8508.48
	4	1660.61	0.215136	51.2675	2311.23	0.299424	56.2821	2476.47	0.320832	64.9927	572.414	0.0741575	30.401	7718.89
	5	862.886	0.132929	31.6774	1691.29	0.260547	48.9743	1675.41	0.2581	52.2848	737.319	0.113585	46.5646	6491.32
	6	656.188	0.115547	27.5353	2418.2	0.425818	80.0399	1729.64	0.30457	61.6983	309.024	0.0544157	22.3078	5678.95
	7	2132.22	0.439719	104.786	1620.59	0.334207	62.8201	1258.18	0.259469	52.562	412.635	0.0850961	34.8853	4849.05
	8	2474.46	0.293897	70.0364	4037.06	0.479491	90.1286	1809.46	0.214913	43.5362	217.583	0.0258428	10.5943	8419.47
	9	1923.26	0.279062	66.5011	1704.87	0.247374	46.4983	3003.97	0.435872	88.297	636.793	0.0923978	37.8786	6891.87
		An. coluzzii Nurse Cell (cubic microns)
	arm	3L volume			3R volume			2L volume			X volume			absolute
	nucleus	absolute	normalized	CDF	absolute	normalized	CDF	absolute	normalized	CDF	absolute	normalized	CDF	nuclear volume
	1	1525.47	0.253756	60.4707	894.892	0.148862	27.9811	2069.95	0.344329	69.7525	414.607	0.0689682	28.2736	6011.57
	2	1235.71	0.23586	56.206	762.017	0.145446	27.3391	1563.32	0.29839	60.4466	326.883	0.062392	25.5777	5239.18
	3	733.527	0.147253	35.0909	939.813	0.188665	35.4629	1714.35	0.34415	69.7164	305.725	0.0613735	25.1602	4981.39
	4	1284.72	0.174538	41.5928	1615.34	0.219455	41.2503	1952.92	0.265318	53.7468	464.17	0.0630607	25.8519	7360.69
	5	875.822	0.0510075	12.1552	1425.75	0.083035	15.6079	1005.54	0.0585622	11.8633	438.336	0.0255285	10.4654	17170.5
	6	840.615	0.230203	54.8579	434.848	0.119083	22.3838	649.76	0.177937	36.0456	215.366	0.0589782	24.1782	3651.63
	7	676.828	0.233161	55.5629	757.459	0.260938	49.0479	1013.07	0.348993	70.6974	373.462	0.128654	52.7421	2902.83
	8	439.404	0.210326	50.1212	694.184	0.332279	62.4576	551.574	0.264017	53.4834	213.228	0.102064	41.8413	2089.16
	9	772.577	0.2252	53.6659	1045.75	0.304828	57.2977	991.69	0.28907	58.5585	334.131	0.0973966	39.9279	3430.62
	10	835.122	0.215529	51.3611	1075.85	0.277657	52.1905	1123.58	0.289974	58.7416	235.646	0.0608155	24.9314	3874.76
		An. gambiae Salivary Gland (cubic microns)
	arm	3L volume			3R volume			2L volume			X volume			absolute
	nucleus	absolute	normalized	CDF	absolute	normalized	CDF	absolute	normalized	CDF	absolute	normalized	CDF	nuclear volume
	1	2443.27	0.37361	89.0324	463.698	0.070906	13.328	2396.68	0.366487	74.2412	185.003	0.0282895	11.5973	6539.62
	2	2107.88	0.149168	35.5472	1583.56	0.112063	21.0643	1097.95	0.0776984	15.7398	1050.59	0.0743467	30.4786	14130.9
	3	1677.13	0.125125	29.8177	3710.45	0.276825	52.0341	2829.85	0.211126	42.7689	800.21	0.0597011	24.4746	13403.6
	4	9663.28	0.894335	213.123	3375.5	0.312402	58.7215	4728.5	0.437622	88.6515	1394.6	0.12907	52.9127	10805
	5	2967.45	0.178809	42.6108	7235.69	0.436	81.9538	3173.16	0.191204	38.7333	694.954	0.0418758	17.167	16595.6
	6	2543.48	0.279009	66.4886	4769.41	0.523185	98.3418	1903.42	0.208798	42.2973	981.677	0.107686	44.146	9116.12
	7	1679.81	0.272893	65.031	3085.27	0.501218	94.2126	1891.13	0.307222	62.2357	849.691	0.138036	56.5883	6155.56
	8	1277.97	0.209989	50.041	3279.14	0.53881	101.279	1013.74	0.166572	33.7433	334.593	0.0549785	22.5385	6085.89
	9	1592.25	0.228711	54.5023	2052.03	0.294754	55.4042	1544.52	0.221855	44.9423	360.397	0.0517675	21.2222	6961.85
	10	1230.69	0.164937	39.3048	2661.51	0.356695	67.0471	2074.24	0.277988	56.3136	858.468	0.115051	47.1656	7461.6
	11	1816.07	0.230832	55.008	1248.96	0.158749	29.8397	2482.57	0.315547	63.9221	289.817	0.0368372	15.1015	7867.5
	12	987.414	0.226623	54.0049	1020.21	0.234151	44.0128	1194.7	0.274198	55.5458	200.882	0.0461047	18.9007	4357.07
	13	2187.83	0.483448	115.207	871.134	0.192496	36.183	1202.63	0.265748	53.834	122.351	0.0270361	11.0835	4525.46
	14	964.403	0.278515	66.3708	1095.95	0.316505	59.4927	713.08	0.205934	41.7172	215.412	0.0622099	25.5031	3462.66
	15	1039.82	0.277812	66.2033	964.36	0.257651	48.43	772.299	0.206338	41.7989	219.364	0.0586082	24.0265	3742.89
	16	1128.02	0.321163	76.5341	817.273	0.232689	43.7379	978.113	0.278482	56.4136	798.602	0.227373	93.212	3512.3
		An. gambiae Nurse Cell (cubic microns)
	arm	3L volume			3R volume			2L volume			X volume			absolute
	nucleus	absolute	normalized	CDF	absolute	normalized	CDF	absolute	normalized	CDF	absolute	normalized	CDF	nuclear volume
	1	2352.45	0.32908	78.4205	1152.23	0.161183	30.2972	1518.49	0.212418	43.0306	406.322	0.0568395	23.3015	7148.59
	2	571.446	0.155647	37.0911	1176.06	0.320329	60.2115	892.687	0.243145	49.2551	265.581	0.0723374	29.6549	3671.42
	3	1443.61	0.21946	52.2978	1208.89	0.183776	34.544	1370.61	0.208362	42.209	443.673	0.0674478	27.6503	6578.02
	4	2573.72	0.477227	113.725	1530.27	0.283749	53.3355	1674.33	0.31046	62.8916	314.795	0.0583703	23.929	5393.07
	5	599.166	0.0927944	22.1132	515.584	0.07985	15.0092	1014.49	0.157117	31.828	278.126	0.0430741	17.6583	6456.92
	6	883.948	0.129814	30.935	1260.95	0.18518	34.8077	1153.15	0.169349	34.3059	659.726	0.0968855	39.7184	6809.34
	7	1177.97	0.193815	46.1866	2363.15	0.388817	73.085	1620.51	0.266628	54.0122	461.93	0.0760029	31.1575	6077.8
	8	814.326	0.172882	41.1983	991.176	0.210428	39.5536	1378.12	0.292575	59.2686	303.605	0.0644556	26.4237	4710.29
	9	3186.67	0.385135	91.7787	1324.92	0.160128	30.0988	1666.75	0.20144	40.8069	956.393	0.115588	47.3854	8274.17
	10	956.908	0.292527	69.7099	754.549	0.230665	43.3576	1518.14	0.464096	94.0144	819.214	0.250434	102.666	3271.18
	11	1855.15	0.256744	61.1828	1679.93	0.232495	43.7016	1751.17	0.242354	49.0951	626.796	0.0867458	35.5616	7225.66
	12	918.995	0.161661	38.5242	1470.23	0.258629	48.6139	1512.97	0.266147	53.9148	366.035	0.0643893	26.3965	5684.71
	13	286.851	0.484133	115.37	196.948	0.332399	62.4802	423.183	0.714227	144.685	148.738	0.251033	102.911	592.504
	14	1695.83	0.25645	61.1128	2339.91	0.353849	66.5121	1703.72	0.257642	52.1919	317.262	0.0479774	19.6684	6612.73
	15	1466.74	0.240137	57.2253	1292.96	0.211685	39.79	1395.92	0.228541	46.2968	483.272	0.0791219	32.4362	6107.94
		An. merus Salivary Gland (cubic microns)
	arm	3L volume			3R volume			2L volume			X volume			absolute
	nucleus	absolute	normalized	CDF	absolute	normalized	CDF	absolute	normalized	CDF	absolute	normalized	CDF	nuclear volume
	1	441.984	0.216985	51.7082	616.231	0.302529	56.8657	633.487	0.311001	63.0011	270.265	0.132683	54.3935	2036.93
	2	1208.78	0.276493	65.889	2430.06	0.555843	104.48	1368.13	0.312942	63.3944	154.894	0.0354299	14.5246	4371.84
	3	1593.78	0.219226	52.2421	2221.18	0.305526	57.4289	1817.29	0.249969	50.6376	483.493	0.0665049	27.2638	7270.04
	4	1838.3	0.280221	66.7774	3032.76	0.462299	86.8972	1890.88	0.288237	58.3897	316.694	0.0482753	19.7905	6560.17
	5	1460.4	0.231197	55.0949	1352.05	0.214043	40.2332	1595.73	0.252621	51.1749	362.375	0.0573677	23.518	6316.7
	6	1891.97	0.342177	81.5417	3956.37	0.715541	134.498	2706.93	0.489569	99.1747	353.918	0.0640088	26.2405	5529.2
	7	1334.63	0.488446	116.398	503.084	0.184118	34.6082	899.988	0.329376	66.7235	126.395	0.0462578	18.9635	2732.4
	8	1282.66	0.352881	84.0924	1220.14	0.335681	63.0971	1940.76	0.533934	108.162	286.271	0.078758	32.287	3634.82
	9	1256.84	0.185048	44.0974	1395.88	0.205519	38.6309	2527.94	0.372195	75.3976	456.345	0.067189	27.5442	6791.97
	10	993.084	0.200269	47.7247	882.896	0.178048	33.4673	1828.89	0.368822	74.7142	214.593	0.0432756	17.7409	4958.74
	11	1364.15	0.197643	47.0988	1785.11	0.258634	48.6148	1867.75	0.270607	54.8184	389.794	0.0564749	23.152	6902.08
	12	1887.12	0.248836	59.2982	2611.62	0.344367	64.7299	2412.03	0.31805	64.4292	216.774	0.0285838	11.718	7583.8
	13	2266.77	0.367263	87.5198	4753.67	0.770194	144.771	1686.84	0.273303	55.3644	291.053	0.0471566	19.332	6172.05
		An. merus Nurse Cell (cubic microns)
	arm	3L volume			3R volume			2L volume			X volume			absolute
	nucleus	absolute	normalized	CDF	absolute	normalized	CDF	absolute	normalized	CDF	absolute	normalized	CDF	nuclear volume
	1	601.296	0.138946	33.1113	1128.62	0.2608	49.0219	1085.26	0.25078	50.8018	169.957	0.0392734	16.1002	4327.54
	2	684.733	0.155373	37.0258	1346.33	0.305496	57.4232	2056.27	0.466589	94.5195	243.375	0.0552243	22.6393	4407.03
	3	2286.58	0.310495	73.9919	1689.19	0.229376	43.1153	2610.57	0.35449	71.811	552.775	0.0750615	30.7716	7364.29
	4	1843.24	0.284166	67.7175	2614.45	0.403061	75.7624	6041.79	0.931441	188.687	543.106	0.0837287	34.3248	6486.5
	5	1221.19	0.174315	41.5396	1916.92	0.273624	51.4323	2155.79	0.30772	62.3366	619.732	0.0884614	36.2649	7005.67
	6	1005.94	0.149158	35.5448	1423.53	0.211076	39.6754	2153.08	0.319253	64.6727	291.132	0.0431682	17.6969	6744.14
	7	2796.99	0.291618	69.4933	3651.54	0.380714	71.5619	4244.59	0.442547	89.6491	619.099	0.0645481	26.4616	9591.28
	8	382.113	0.0584852	13.9372	553.849	0.0847708	15.9341	483.464	0.0739977	14.9901	111.162	0.0170142	6.975	6533.49
	9	293.115	0.0735069	17.5169	303.254	0.0760494	14.2948	733.493	0.183944	37.2626	98.0054	0.0245776	10.0756	3987.58
	10	450.376	0.0500643	11.9305	2085.88	0.231869	43.5838	1288.67	0.14325	29.0189	293.377	0.0326122	13.3694	8995.95
	11	412.734	0.0629202	14.9941	454.344	0.0692635	13.0193	751.847	0.114617	23.2186	124.247	0.0189411	7.76492	6559.65
